# Supplementary material for: Evaluation of the CARBA PAcE test, a colorimetric imipenem hydrolysis test for rapid detection of carbapenemase activity
Source: Microbiol Spectr. 2024 Oct 23;12(12):e00891-24. doi: 10.1128/spectrum.00891-24 (PMC11619416; doi:10.1128/spectrum.00891-24)
Supplement: Table 1 — Strain used in this study. [file spectrum.00891-24-s0001.xlsx]

## Sheet: Sheet1
	Supplementary Table 1. Detailed information on strain used in the study.
	Bacteria	Date	KPC	NDM	OXA-48	VIM	IMP	IMI	ESBL	Non-CP non-CRE	Non-CP CRE	Home-made	β-CARBA	MUST	MIC (mg/L)
1	Escherichia coli	2022			1							0	0	0	0.25
2	Escherichia coli	2022			1							0	0	0	0.125
3	Escherichia coli	2022		1								1	1	1	8
4	Enterobacter cloacae	2022		1								1	1	1	4
5	Escherichia coli	2022		1								1	1	1	>=32
6	Enterobacter cloacae	2022		1								1	1	1	>=32
7	Klebsiella oxytoca	2022	1									1	1	1	1
8	Escherichia coli	2022	1									1	1	1	4
9	Klebsiella pneumoniae	2022	1									1	1	1	2
10	Klebsiella pneumoniae	2022	1									1	1	1	2
11	Enterobacter cloacae	2022	1	1								1	1	1	>=32
12	Enterobacter cloacae	2022	1									1	1	1	>=32
13	Enterobacter cloacae	2022						1				0	0	0	4
14	Enterobacter cloacae	2022						1				0	0	0	>=32
15	Enterobacter cloacae	2022						1				0	0	0	>=32
16	Escherichia coli	2022		1								1	1	1	0.5
17	Klebsiella pneumoniae	2022	1									1	1	1	2
18	Klebsiella oxytoca	2022		1	1							1	1	1	4
19	Escherichia coli	2022	1									1	1	1	2
20	Klebsiella pneumoniae	2022	1									1	1	1	2
21	Klebsiella pneumoniae	2022	1									1	1	1	8
22	Escherichia coli	2022	1									1	1	1	2
23	Escherichia coli	2022	1									1	1	1	0.5
24	Klebsiella pneumoniae	2022	1									1	1	1	4
25	Klebsiella pneumoniae	2022	1									1	1	1	2
26	Klebsiella pneumoniae	2022	1									1	1	1	8
27	Klebsiella pneumoniae	2022									1	0	0	1	2
28	Klebsiella pneumoniae	2022		1								1	1	1	4
29	Klebsiella pneumoniae	2022	1									1	1	1	4
30	Escherichia coli	2022	1									1	1	1	1
31	Escherichia coli	2022	1									1	1	1	1
32	Klebsiella pneumoniae	2022	1									1	1	1	2
33	Klebsiella pneumoniae	2022	1									1	1	1	2
34	Klebsiella pneumoniae	2022	1									1	1	1	8
35	Escherichia coli	2022	1									1	1	1	1
36	Escherichia coli	2022	1									1	1	1	0.5
37	Escherichia coli	2022	1									1	1	1	>=32
38	Escherichia coli	2022		1								1	1	1	2
39	Escherichia coli	2021		1								1	1	1	4
40	Klebsiella pneumoniae	2021		1								1	1	1	8
41	Escherichia coli	2021		1								1	1	1	4
42	Klebsiella pneumoniae	2021		1								1	1	1	>=32
43	Klebsiella pneumoniae	2021		1								1	1	1	16
44	Klebsiella pneumoniae	2021		1								1	1	1	8
45	Escherichia coli	2021		1								1	1	1	16
46	Klebsiella pneumoniae	2017	1									1	1	1	<=32
47	Escherichia coli	2017	1									1	1	1	0.25
48	Klebsiella pneumoniae	2017	1									1	1	1	>=32
49	Klebsiella pneumoniae	2017									1	0	0	0	8
50	Klebsiella pneumoniae	2017	1									1	1	1	0.5
51	Klebsiella pneumoniae	2017	1									1	1	1	>=32
52	Klebsiella pneumoniae	2017	1									1	1	1	>=32
53	Klebsiella pneumoniae	2017	1									1	1	1	>=32
54	Klebsiella pneumoniae	2017		1								1	1	1	>=32
55	Klebsiella pneumoniae	2017	1									1	1	1	>=32
56	Klebsiella pneumoniae	2017	1									1	1	1	>=32
57	Escherichia coli	2017									1	0	0	0	>=32
58	Klebsiella pneumoniae	2017	1									1	1	1	8
59	Escherichia coli	2017									1	0	1	1	0.5
60	Klebsiella pneumoniae	2017	1									1	1	1	>=32
61	Klebsiella pneumoniae	2017	1									1	1	1	4
62	Klebsiella pneumoniae	2017				1						1	1	1	>=32
63	Escherichia coli	2022	1									1	1	1	2
64	Citrobacter amalonaticus	2019	1									1	1	1	>=32
65	Raoultella planticola	2019		1								1	1	1	>=32
66	Citrobacter freundii	2022		1								1	1	1	>=32
67	Citrobacter freundii	2022		1								1	1	1	>=32
68	Pseudocitrobacter faecalis	2022	1	1								1	1	1	>=32
69	Raoultella planticola	2022		1								1	1	1	2
70	Escherichia coli	2022		1								1	1	1	>=32
71	Klebsiella pneumoniae	2022		1								1	1	1	>=32
72	Klebsiella pneumoniae	2022		1								1	1	1	>=32
73	Citrobacter freundii	2022	1									1	1	1	16
74	Enterobacter cloacae	2020	1									0	0	0	2
75	Klebsiella pneumoniae	2022									1	0	0	0	0.064
76	Klebsiella pneumoniae	2022									1	0	0	0	0.064
77	Escherichia coli	2022			1							1	1	1	8
78	Citrobacter freundii	2020	1									1	1	1	4
79	Klebsiella pneumoniae	2022									1	0	0	0	0.064
80	Klebsiella pneumoniae	2022									1	0	0	0	0.25
81	Klebsiella pneumoniae	2022									1	0	0	0	0.25
82	Klebsiella pneumoniae	2022									1	0	0	0	0.064
83	Klebsiella pneumoniae	2022									1	0	0	0	32
84	Klebsiella pneumoniae	2022									1	0	0	0	16
85	Klebsiella pneumoniae	2022									1	0	0	0	0.125
86	Klebsiella pneumoniae	2022									1	0	0	0	0.125
87	Klebsiella pneumoniae	2022									1	0	0	0	0.25
88	Klebsiella pneumoniae	2022									1	0	0	0	0.25
89	Klebsiella pneumoniae	2022									1	0	0	0	0.25
90	Klebsiella pneumoniae	2022									1	0	0	0	0.125
91	Klebsiella pneumoniae	2022									1	0	0	0	0.25
92	Enterobacter cloacae	2022									1	0	0	0	>=32
93	Klebsiella pneumoniae	2022									1	0	0	0	0.25
94	Klebsiella pneumoniae	2022									1	0	0	0	1
95	Klebsiella pneumoniae	2022									1	0	0	0	0.25
96	Klebsiella pneumoniae	2022									1	0	0	0	0.125
97	Klebsiella pneumoniae	2022									1	0	0	0	0.125
98	Klebsiella pneumoniae	2022									1	0	0	0	0.125
99	Escherichia coli	2022									1	0	0	0	4
100	Escherichia coli	2022									1	0	0	0	0.064
101	Escherichia coli	2022									1	0	0	0	0.064
102	Escherichia coli	2022									1	0	0	0	0.25
103	Klebsiella pneumoniae	2022									1	0	0	0	1
104	Klebsiella pneumoniae	2022									1	0	0	0	0.25
105	Klebsiella pneumoniae	2022									1	0	0	0	0.5
106	Escherichia coli	2022									1	0	0	0	0.5
107	Escherichia coli	2022									1	0	0	1	0.5
108	Enterobacter cloacae	2022						1				0	0	0	>=32
109	Enterobacter cloacae	2022						1				0	0	0	12
110	Enterobacter cloacae	2022						1				0	0	0	16
111	Enterobacter cloacae	2019						1				0	0	0	>=32
112	Enterobacter cloacae	2019						1				0	0	0	>=32
113	Enterobacter cloacae	2019						1				0	0	0	>=32
114	Enterobacter cloacae	2019						1				0	0	0	12
115	Enterobacter cloacae	2019						1				0	0	0	4
116	Enterobacter spp.	2019						1				0	0	0	8
117	Enterobacter cloacae	2019						1				0	0	0	12
118	Enterobacter cloacae	2019						1				0	0	0	12
119	Enterobacter cloacae	2019						1				0	0	0	16
120	Enterobacter cloacae	2019						1				0	0	0	4
121	Enterobacter cloacae	2019						1				0	0	0	8
122	Enterobacter cloacae	2019						1				0	0	0	16
123	Enterobacter cloacae	2019						1				1	0	0	12
124	Enterobacter cloacae	2019						1				1	0	0	4
125	Enterobacter cloacae	2019						1				1	0	0	12
126	Enterobacter cloacae	2019						1				1	0	0	8
127	Enterobacter cloacae	2019						1				1	0	0	4
128	Enterobacter cloacae	2019						1				0	0	0	16
129	Enterobacter cloacae	2019						1				0	0	0	1
130	Enterobacter cloacae	2019						1				0	0	0	4
131	Enterobacter cloacae	2019						1				0	0	0	8
132	Enterobacter cloacae	2019						1				0	0	0	2
133	Enterobacter cloacae	2019						1				0	0	0	>=32
134	Enterobacter cloacae	2019						1				0	0	0	16
135	Enterobacter ludwigii	2019						1				0	0	0	16
136	Enterobacter cloacae	2019						1				0	0	0	16
137	Enterobacter cloacae	2019						1				0	0	0	>=32
138	Enterobacter cloacae	2019						1				0	0	0	4
139	Enterobacter cloacae	2019						1				0	0	0	4
140	Enterobacter cloacae	2019						1				0	0	0	8
141	Enterobacter cloacae	2019						1				0	0	0	4
142	Enterobacter cloacae	2019						1				0	0	0	8
143	Enterobacter cloacae	2019						1				0	0	0	>=32
144	Enterobacter cloacae	2019						1				0	0	0	16
145	Enterobacter cloacae	2019						1				0	0	0	1
146	Enterobacter cloacae	2019						1				0	0	0	4
147	Enterobacter cloacae	2019						1				0	0	0	1
148	Klebsiella pneumoniae	2019							1			0	0	0	0.032
149	Klebsiella pneumoniae	2019							1			0	0	0	0.016
150	Klebsiella pneumoniae	2019							1			0	0	0	0.032
151	Klebsiella pneumoniae	2022							1			0	0	0	16
152	Klebsiella pneumoniae	2022							1			0	0	0	0.032
153	Klebsiella pneumoniae	2022							1			0	0	0	0.032
154	Klebsiella pneumoniae	2022							1			0	0	0	0.032
155	Klebsiella pneumoniae	2022							1			0	0	0	0.032
156	Klebsiella pneumoniae	2022							1			0	0	0	0.032
157	Klebsiella pneumoniae	2022							1			0	0	0	0.032
158	Klebsiella pneumoniae	2022							1			0	0	0	0.032
159	Klebsiella pneumoniae	2022							1			0	0	0	2
160	Klebsiella pneumoniae	2022							1			0	0	0	4
161	Klebsiella pneumoniae	2022							1			0	0	0	0.032
162	Klebsiella pneumoniae	2022							1			0	0	0	0.032
163	Klebsiella pneumoniae	2022							1			0	0	0	0.125
164	Klebsiella pneumoniae	2022							1			0	0	0	0.125
165	Klebsiella pneumoniae	2022							1			0	0	0	0.032
166	Klebsiella pneumoniae	2022							1			0	0	0	0.032
167	Escherichia coli	2022			1							0	0	1	0.5
168	Escherichia coli	2022			1							0	0	0	0.5
169	Kluyvera cryocrescens	2022	1			1						1	1	1	0.25
170	Kluyvera cryocrescens	2022	1			1						1	1	1	0.25
171	Escherichia coli	2023								1		0	0	0	0.25
172	Escherichia coli	2023								1		0	0	0	0.25
173	Enterobacter cloacae	2023								1		0	0	0	0.25
174	Enterobacter cloacae	2023								1		0	0	0	0.25
175	Escherichia coli	2023								1		0	0	0	0.25
176	Klebsiella pneumoniae	2023								1		0	0	0	0.25
177	Klebsiella pneumoniae	2023								1		0	0	0	0.25
178	Escherichia coli	2023								1		0	0	0	0.25
179	Escherichia coli	2023								1		0	0	0	0.25
180	Escherichia coli	2023								1		0	0	0	0.25
181	Klebsiella pneumoniae	2022		1								1	1	1	>=32
182	Escherichia coli	2022			1							0	1	1	0.25
183	Escherichia coli	2022			1							0	1	1	0.25
184	Escherichia coli	2022			1							0	1	1	2
185	Klebsiella aerogenes	2022			1							1	1	1	0.5
186	Enterobacter homaechei	2022		1								1	1	1	16
187	Escherichia coli	2022		1								1	1	1	12
188	Escherichia coli	2022		1								1	1	1	16
189	Escherichia coli	2022		1								1	1	1	2
190	Escherichia coli	2022			1							0	1	1	0.25
191	Escherichia coli	2022		1								1	1	1	0.125
192	Escherichia coli	2022		1								1	1	1	2
193	Escherichia coli	2022		1								1	1	1	16
194	Escherichia coli	2022		1								1	1	1	>=32
195	Escherichia coli	2022		1								1	1	1	8
196	Klebsiella pneumoniae	2022		1								1	1	1	>=32
197	Enterobacter cloacae	2022		1								1	1	1	>=32
198	Escherichia coli	2022		1								1	1	1	>=32
199	Escherichia coli	2022		1								1	1	1	>=32
200	Escherichia coli	2022		1								1	1	1	1
201	Klebsiella pneumoniae	2022		1								1	1	1	8
202	Enterobacter cloacae	2022		1								1	1	1	>=32
203	Citrobacter freundii	2022		1								1	1	1	2
204	Enterobacter cloacae	2022		1								1	1	1	>=32
205	Citrobacter amalonaticus	2020		1								1	1	1	>=32
206	Escherichia coli	2022		1								1	1	1	>=32
207	Escherichia coli	2022		1	1							0	1	1	0.25
208	Enterobacter cloacae	2022		1								1	1	1	>=32
209	Klebsiella pneumoniae	2022		1								1	1	1	<=32
210	Serratia marcescens	2020		1								1	1	1	16
211	Klebsiella pneumoniae	2022		1								1	1	1	8
212	Escherichia coli	2022		1								1	1	1	>=32
213	Proteus Mirables	2022		1								1	1	1	>=32
214	Enterobacter cloacae	2017				1						1	1	1	1
215	Enterobacter cloacae	2017				1						1	1	1	2
216	Enterobacter cloacae	2017				1						1	1	1	2
217	Enterobacter cloacae	2017				1						1	1	1	2
218	Enterobacter cloacae	2017				1						1	1	1	0.5
219	Enterobacter cloacae	2017				1						1	1	1	2
220	Enterobacter cloacae	2017				1						1	1	1	1
221	Enterobacter cloacae	2017				1						1	1	1	0.5
222	Enterobacter cloacae	2017				1						1	1	1	2
223	Enterobacter cloacae	2017				1						1	1	1	2
224	Enterobacter cloacae	2017				1						1	1	1	4
225	Serratia marcescens	2020					1					1	1	1	1
226	Serratia marcescens	2020					1					1	1	1	2
227	Citrobacter freundii	2020					1					1	1	1	16
228	Enterobacter cloacae	2021				1						1	1	1	4
229	Enterobacter cloacae	2021				1						1	1	1	2
230	Enterobacter cloacae	2021				1						1	1	1	2
231	Enterobacter cloacae	2021							1			0	0	0	2
232	Escherichia coli	2019			1							0	1	1	0.5
233	Escherichia coli	2019			1							0	1	1	0.5
234	Escherichia coli	2019			1							1	1	1	0.25
235	Escherichia coli	2019			1							0	1	1	0.25
236	Escherichia coli	2019			1							1	1	1	0.5
237	Escherichia coli	2019			1							0	1	1	0.25
238	Escherichia coli	2019			1							0	1	0	0.25
239	Escherichia coli	2019			1							0	1	1	0.125
240	Escherichia coli	2019			1							1	1	1	4
241	Escherichia coli	2019			1							1	1	1	4
242	Escherichia coli	2019			1							0	1	1	0.125
243	Escherichia coli	2019			1							0	1	0	0.25
244	Escherichia coli	2019			1							0	1	1	0.125
245	Escherichia coli	2019			1							0	1	1	0.25
246	Escherichia coli	2019			1							0	1	1	1
247	Escherichia coli	2019			1							0	1	1	0.25
248	Escherichia coli	2019			1							1	1	1	0.25
249	Escherichia coli	2019			1							0	1	1	0.25
250	Escherichia coli	2019			1							0	1	1	0.25
251	Escherichia coli	2019			1							0	1	1	0.25
252	Escherichia coli	2019			1							0	1	1	0.25
253	Escherichia coli	2019			1							0	1	1	0.25
254	Escherichia coli	2019			1							0	1	1	0.25
255	Escherichia coli	2019			1							0	1	1	0.25
256	Escherichia coli	2019			1							0	1	1	0.25
257	Escherichia coli	2019			1							0	1	1	0.25
258	Escherichia coli	2019			1							0	1	1	0.125
259	Escherichia coli	2019			1							0	1	1	0.25
260	Escherichia coli	2020			1							0	1	1	0.25
261	Escherichia coli	2020			1							0	1	1	0.125
262	Escherichia coli	2020			1							0	1	1	2
263	Escherichia coli	2020			1							0	1	1	0.125
264	Escherichia coli	2020			1							0	0	1	1
265	Escherichia coli	2020			1							0	1	1	0.125
266	Escherichia coli	2020			1							0	1	1	0.5
267	Escherichia coli	2020			1							0	0	1	1
268	Escherichia coli	2020			1							0	1	1	0.5
269	Escherichia coli	2020			1							0	1	1	0.25
270	Escherichia coli	2020			1							0	1	1	0.125
